# Supplementary material for: Optimization of small RNA library preparation protocol from human urinary exosomes
Source: J Transl Med. 2020 Mar 18;18:132. doi: 10.1186/s12967-020-02298-9 (PMC7081560; doi:10.1186/s12967-020-02298-9)
Supplement: Supplementary file 1 — Additional file 1: Table S1. Sequence Read Archive (SRA) and BioSample accession IDs of the samples analyzed. [file 12967_2020_2298_MOESM1_ESM.xlsx]

## Sheet: Hoja1
accession	study	object_status	bioproject_accession	biosample_accession	sample_name	library_ID	title	library_strategy	sample_type	library_source	library_selection	library_layout	platform	instrument_model	design_description	filetype	filename	isolate	age	biomaterial_provider	sex	tissue	disease	population
SRR10500704	SRP230732	new	PRJNA590749	SAMN13338439	PAT_37_U_exo	AC2541	Small RNA-seq analysis of hypertensive patients with or without urinary albumin excretion	miRNA-Seq	smallRNA-Seq	TRANSCRIPTOMIC	RT-PCR	single	ILLUMINA	Illumina HiSeq 2000	Plasma and urinary exosomal smaples were obtained by ultracentrifugation then total RNA were extracted from exosomal and plasma samples and stored at -80C until library preparation. Individual samples were analyzed by random sequencing of small RNAs. Single patient libraries were prepared from 2 L of total RNA from each condition (total plasma urine exosomes or plasma exosomes) using CleanTag Sma…	fastq	C9Y6VANXX_4_RPI10_1.fastq.gz	92_non_UAE	48	exosomes	male	urine	hypertension	spanish
SRR10500700	SRP230732	new	PRJNA590749	SAMN13338443	PAT_38_U_exo	AC2542	Small RNA-seq analysis of hypertensive patients with or without urinary albumin excretion	miRNA-Seq	smallRNA-Seq	TRANSCRIPTOMIC	RT-PCR	single	ILLUMINA	Illumina HiSeq 2000	Plasma and urinary exosomal smaples were obtained by ultracentrifugation then total RNA were extracted from exosomal and plasma samples and stored at -80C until library preparation. Individual samples were analyzed by random sequencing of small RNAs. Single patient libraries were prepared from 2 L of total RNA from each condition (total plasma urine exosomes or plasma exosomes) using CleanTag Sma…	fastq	C9Y6VANXX_4_RPI11_1.fastq.gz	96_UAE	55	exosomes	male	urine	hypertension	spanish
SRR10500697	SRP230732	new	PRJNA590749	SAMN13338446	PAT_39_U_exo	AC2543	Small RNA-seq analysis of hypertensive patients with or without urinary albumin excretion	miRNA-Seq	smallRNA-Seq	TRANSCRIPTOMIC	RT-PCR	single	ILLUMINA	Illumina HiSeq 2000	Plasma and urinary exosomal smaples were obtained by ultracentrifugation then total RNA were extracted from exosomal and plasma samples and stored at -80C until library preparation. Individual samples were analyzed by random sequencing of small RNAs. Single patient libraries were prepared from 2 L of total RNA from each condition (total plasma urine exosomes or plasma exosomes) using CleanTag Sma…	fastq	C9Y6VANXX_4_RPI12_1.fastq.gz	99_non_UAE	50	exosomes	female	urine	hypertension	spanish
SRR10500723	SRP230732	new	PRJNA590749	SAMN13338448	PAT_40_U_exo	AC2544	Small RNA-seq analysis of hypertensive patients with or without urinary albumin excretion	miRNA-Seq	smallRNA-Seq	TRANSCRIPTOMIC	RT-PCR	single	ILLUMINA	Illumina HiSeq 2000	Plasma and urinary exosomal smaples were obtained by ultracentrifugation then total RNA were extracted from exosomal and plasma samples and stored at -80C until library preparation. Individual samples were analyzed by random sequencing of small RNAs. Single patient libraries were prepared from 2 L of total RNA from each condition (total plasma urine exosomes or plasma exosomes) using CleanTag Sma…	fastq	C9Y6VANXX_4_RPI13_1.fastq.gz	101_non_UAE	56	exosomes	female	urine	hypertension	spanish
SRR10500719	SRP230732	new	PRJNA590749	SAMN13338452	PAT_41_U_exo	AC2545	Small RNA-seq analysis of hypertensive patients with or without urinary albumin excretion	miRNA-Seq	smallRNA-Seq	TRANSCRIPTOMIC	RT-PCR	single	ILLUMINA	Illumina HiSeq 2000	Plasma and urinary exosomal smaples were obtained by ultracentrifugation then total RNA were extracted from exosomal and plasma samples and stored at -80C until library preparation. Individual samples were analyzed by random sequencing of small RNAs. Single patient libraries were prepared from 2 L of total RNA from each condition (total plasma urine exosomes or plasma exosomes) using CleanTag Sma…	fastq	C9Y6VANXX_4_RPI14_1.fastq.gz	105_non_UAE	26	exosomes	male	urine	hypertension	spanish
SRR10500715	SRP230732	new	PRJNA590749	SAMN13338456	PAT_42_U_exo	AC2546	Small RNA-seq analysis of hypertensive patients with or without urinary albumin excretion	miRNA-Seq	smallRNA-Seq	TRANSCRIPTOMIC	RT-PCR	single	ILLUMINA	Illumina HiSeq 2000	Plasma and urinary exosomal smaples were obtained by ultracentrifugation then total RNA were extracted from exosomal and plasma samples and stored at -80C until library preparation. Individual samples were analyzed by random sequencing of small RNAs. Single patient libraries were prepared from 2 L of total RNA from each condition (total plasma urine exosomes or plasma exosomes) using CleanTag Sma…	fastq	C9Y6VANXX_4_RPI15_1.fastq.gz	109_non_UAE	53	exosomes	female	urine	hypertension	spanish
SRR10500711	SRP230732	new	PRJNA590749	SAMN13338459	PAT_43_U_exo	AC2547	Small RNA-seq analysis of hypertensive patients with or without urinary albumin excretion	miRNA-Seq	smallRNA-Seq	TRANSCRIPTOMIC	RT-PCR	single	ILLUMINA	Illumina HiSeq 2000	Plasma and urinary exosomal smaples were obtained by ultracentrifugation then total RNA were extracted from exosomal and plasma samples and stored at -80C until library preparation. Individual samples were analyzed by random sequencing of small RNAs. Single patient libraries were prepared from 2 L of total RNA from each condition (total plasma urine exosomes or plasma exosomes) using CleanTag Sma…	fastq	C9Y6VANXX_4_RPI16_1.fastq.gz	112_non_UAE	52	exosomes	male	urine	hypertension	spanish
SRR10500692	SRP230732	new	PRJNA590749	SAMN13338463	PAT_44_U_exo	AC2548	Small RNA-seq analysis of hypertensive patients with or without urinary albumin excretion	miRNA-Seq	smallRNA-Seq	TRANSCRIPTOMIC	RT-PCR	single	ILLUMINA	Illumina HiSeq 2000	Plasma and urinary exosomal smaples were obtained by ultracentrifugation then total RNA were extracted from exosomal and plasma samples and stored at -80C until library preparation. Individual samples were analyzed by random sequencing of small RNAs. Single patient libraries were prepared from 2 L of total RNA from each condition (total plasma urine exosomes or plasma exosomes) using CleanTag Sma…	fastq	C9Y6VANXX_4_RPI17_1.fastq.gz	116_non_UAE	50	exosomes	male	urine	hypertension	spanish
SRR10500688	SRP230732	new	PRJNA590749	SAMN13338467	PAT_46_U_exo	AC2549	Small RNA-seq analysis of hypertensive patients with or without urinary albumin excretion	miRNA-Seq	smallRNA-Seq	TRANSCRIPTOMIC	RT-PCR	single	ILLUMINA	Illumina HiSeq 2000	Plasma and urinary exosomal smaples were obtained by ultracentrifugation then total RNA were extracted from exosomal and plasma samples and stored at -80C until library preparation. Individual samples were analyzed by random sequencing of small RNAs. Single patient libraries were prepared from 2 L of total RNA from each condition (total plasma urine exosomes or plasma exosomes) using CleanTag Sma…	fastq	C9Y6VANXX_4_RPI18_1.fastq.gz	120_UAE	59	exosomes	male	urine	hypertension	spanish
SRR10500684	SRP230732	new	PRJNA590749	SAMN13338470	PAT_47_U_exo	AC2550	Small RNA-seq analysis of hypertensive patients with or without urinary albumin excretion	miRNA-Seq	smallRNA-Seq	TRANSCRIPTOMIC	RT-PCR	single	ILLUMINA	Illumina HiSeq 2000	Plasma and urinary exosomal smaples were obtained by ultracentrifugation then total RNA were extracted from exosomal and plasma samples and stored at -80C until library preparation. Individual samples were analyzed by random sequencing of small RNAs. Single patient libraries were prepared from 2 L of total RNA from each condition (total plasma urine exosomes or plasma exosomes) using CleanTag Sma…	fastq	C9Y6VANXX_4_RPI19_1.fastq.gz	123_UAE	46	exosomes	female	urine	hypertension	spanish
SRR10500752	SRP230732	new	PRJNA590749	SAMN13338410	PAT_29_U_exo	AC2533	Small RNA-seq analysis of hypertensive patients with or without urinary albumin excretion	miRNA-Seq	smallRNA-Seq	TRANSCRIPTOMIC	RT-PCR	single	ILLUMINA	Illumina HiSeq 2000	Plasma and urinary exosomal smaples were obtained by ultracentrifugation then total RNA were extracted from exosomal and plasma samples and stored at -80C until library preparation. Individual samples were analyzed by random sequencing of small RNAs. Single patient libraries were prepared from 2 L of total RNA from each condition (total plasma urine exosomes or plasma exosomes) using CleanTag Sma…	fastq	C9Y6VANXX_4_RPI2_1.fastq.gz	63_UAE	48	exosomes	female	urine	hypertension	spanish
SRR10500680	SRP230732	new	PRJNA590749	SAMN13338474	PAT_48_U_exo	AC2551	Small RNA-seq analysis of hypertensive patients with or without urinary albumin excretion	miRNA-Seq	smallRNA-Seq	TRANSCRIPTOMIC	RT-PCR	single	ILLUMINA	Illumina HiSeq 2000	Plasma and urinary exosomal smaples were obtained by ultracentrifugation then total RNA were extracted from exosomal and plasma samples and stored at -80C until library preparation. Individual samples were analyzed by random sequencing of small RNAs. Single patient libraries were prepared from 2 L of total RNA from each condition (total plasma urine exosomes or plasma exosomes) using CleanTag Sma…	fastq	C9Y6VANXX_4_RPI20_1.fastq.gz	127_UAE	52	exosomes	male	urine	hypertension	spanish
SRR10500818	SRP230732	new	PRJNA590749	SAMN13338478	PAT_49_U_exo	AC2552	Small RNA-seq analysis of hypertensive patients with or without urinary albumin excretion	miRNA-Seq	smallRNA-Seq	TRANSCRIPTOMIC	RT-PCR	single	ILLUMINA	Illumina HiSeq 2000	Plasma and urinary exosomal smaples were obtained by ultracentrifugation then total RNA were extracted from exosomal and plasma samples and stored at -80C until library preparation. Individual samples were analyzed by random sequencing of small RNAs. Single patient libraries were prepared from 2 L of total RNA from each condition (total plasma urine exosomes or plasma exosomes) using CleanTag Sma…	fastq	C9Y6VANXX_4_RPI21_1.fastq.gz	131_UAE	63	exosomes	male	urine	hypertension	spanish
SRR10500814	SRP230732	new	PRJNA590749	SAMN13338482	PAT_50_U_exo	AC2553	Small RNA-seq analysis of hypertensive patients with or without urinary albumin excretion	miRNA-Seq	smallRNA-Seq	TRANSCRIPTOMIC	RT-PCR	single	ILLUMINA	Illumina HiSeq 2000	Plasma and urinary exosomal smaples were obtained by ultracentrifugation then total RNA were extracted from exosomal and plasma samples and stored at -80C until library preparation. Individual samples were analyzed by random sequencing of small RNAs. Single patient libraries were prepared from 2 L of total RNA from each condition (total plasma urine exosomes or plasma exosomes) using CleanTag Sma…	fastq	C9Y6VANXX_4_RPI22_1.fastq.gz	135_non_UAE	52	exosomes	female	urine	hypertension	spanish
SRR10500810	SRP230732	new	PRJNA590749	SAMN13338486	PAT_51_U_exo	AC2554	Small RNA-seq analysis of hypertensive patients with or without urinary albumin excretion	miRNA-Seq	smallRNA-Seq	TRANSCRIPTOMIC	RT-PCR	single	ILLUMINA	Illumina HiSeq 2000	Plasma and urinary exosomal smaples were obtained by ultracentrifugation then total RNA were extracted from exosomal and plasma samples and stored at -80C until library preparation. Individual samples were analyzed by random sequencing of small RNAs. Single patient libraries were prepared from 2 L of total RNA from each condition (total plasma urine exosomes or plasma exosomes) using CleanTag Sma…	fastq	C9Y6VANXX_4_RPI23_1.fastq.gz	139_UAE	56	exosomes	female	urine	hypertension	spanish
SRR10500806	SRP230732	new	PRJNA590749	SAMN13338489	PAT_52_U_exo	AC2555	Small RNA-seq analysis of hypertensive patients with or without urinary albumin excretion	miRNA-Seq	smallRNA-Seq	TRANSCRIPTOMIC	RT-PCR	single	ILLUMINA	Illumina HiSeq 2000	Plasma and urinary exosomal smaples were obtained by ultracentrifugation then total RNA were extracted from exosomal and plasma samples and stored at -80C until library preparation. Individual samples were analyzed by random sequencing of small RNAs. Single patient libraries were prepared from 2 L of total RNA from each condition (total plasma urine exosomes or plasma exosomes) using CleanTag Sma…	fastq	C9Y6VANXX_4_RPI24_1.fastq.gz	142_UAE	60	exosomes	male	urine	hypertension	spanish
SRR10500748	SRP230732	new	PRJNA590749	SAMN13338414	PAT_30_U_exo	AC2534	Small RNA-seq analysis of hypertensive patients with or without urinary albumin excretion	miRNA-Seq	smallRNA-Seq	TRANSCRIPTOMIC	RT-PCR	single	ILLUMINA	Illumina HiSeq 2000	Plasma and urinary exosomal smaples were obtained by ultracentrifugation then total RNA were extracted from exosomal and plasma samples and stored at -80C until library preparation. Individual samples were analyzed by random sequencing of small RNAs. Single patient libraries were prepared from 2 L of total RNA from each condition (total plasma urine exosomes or plasma exosomes) using CleanTag Sma…	fastq	C9Y6VANXX_4_RPI3_1.fastq.gz	67_UAE	53	exosomes	male	urine	hypertension	spanish
SRR10500743	SRP230732	new	PRJNA590749	SAMN13338418	PAT_31_U_exo	AC2535	Small RNA-seq analysis of hypertensive patients with or without urinary albumin excretion	miRNA-Seq	smallRNA-Seq	TRANSCRIPTOMIC	RT-PCR	single	ILLUMINA	Illumina HiSeq 2000	Plasma and urinary exosomal smaples were obtained by ultracentrifugation then total RNA were extracted from exosomal and plasma samples and stored at -80C until library preparation. Individual samples were analyzed by random sequencing of small RNAs. Single patient libraries were prepared from 2 L of total RNA from each condition (total plasma urine exosomes or plasma exosomes) using CleanTag Sma…	fastq	C9Y6VANXX_4_RPI4_1.fastq.gz	71_UAE	51	exosomes	female	urine	hypertension	spanish
SRR10500739	SRP230732	new	PRJNA590749	SAMN13338422	PAT_32_U_exo	AC2536	Small RNA-seq analysis of hypertensive patients with or without urinary albumin excretion	miRNA-Seq	smallRNA-Seq	TRANSCRIPTOMIC	RT-PCR	single	ILLUMINA	Illumina HiSeq 2000	Plasma and urinary exosomal smaples were obtained by ultracentrifugation then total RNA were extracted from exosomal and plasma samples and stored at -80C until library preparation. Individual samples were analyzed by random sequencing of small RNAs. Single patient libraries were prepared from 2 L of total RNA from each condition (total plasma urine exosomes or plasma exosomes) using CleanTag Sma…	fastq	C9Y6VANXX_4_RPI5_1.fastq.gz	75_UAE	45	exosomes	male	urine	hypertension	spanish
SRR10500737	SRP230732	new	PRJNA590749	SAMN13338424	PAT_33_U_exo	AC2537	Small RNA-seq analysis of hypertensive patients with or without urinary albumin excretion	miRNA-Seq	smallRNA-Seq	TRANSCRIPTOMIC	RT-PCR	single	ILLUMINA	Illumina HiSeq 2000	Plasma and urinary exosomal smaples were obtained by ultracentrifugation then total RNA were extracted from exosomal and plasma samples and stored at -80C until library preparation. Individual samples were analyzed by random sequencing of small RNAs. Single patient libraries were prepared from 2 L of total RNA from each condition (total plasma urine exosomes or plasma exosomes) using CleanTag Sma…	fastq	C9Y6VANXX_4_RPI6_1.fastq.gz	77_UAE	53	exosomes	female	urine	hypertension	spanish
SRR10500732	SRP230732	new	PRJNA590749	SAMN13338428	PAT_34_U_exo	AC2538	Small RNA-seq analysis of hypertensive patients with or without urinary albumin excretion	miRNA-Seq	smallRNA-Seq	TRANSCRIPTOMIC	RT-PCR	single	ILLUMINA	Illumina HiSeq 2000	Plasma and urinary exosomal smaples were obtained by ultracentrifugation then total RNA were extracted from exosomal and plasma samples and stored at -80C until library preparation. Individual samples were analyzed by random sequencing of small RNAs. Single patient libraries were prepared from 2 L of total RNA from each condition (total plasma urine exosomes or plasma exosomes) using CleanTag Sma…	fastq	C9Y6VANXX_4_RPI7_1.fastq.gz	81_UAE	44	exosomes	male	urine	hypertension	spanish
SRR10500728	SRP230732	new	PRJNA590749	SAMN13338432	PAT_35_U_exo	AC2539	Small RNA-seq analysis of hypertensive patients with or without urinary albumin excretion	miRNA-Seq	smallRNA-Seq	TRANSCRIPTOMIC	RT-PCR	single	ILLUMINA	Illumina HiSeq 2000	Plasma and urinary exosomal smaples were obtained by ultracentrifugation then total RNA were extracted from exosomal and plasma samples and stored at -80C until library preparation. Individual samples were analyzed by random sequencing of small RNAs. Single patient libraries were prepared from 2 L of total RNA from each condition (total plasma urine exosomes or plasma exosomes) using CleanTag Sma…	fastq	C9Y6VANXX_4_RPI8_1.fastq.gz	85_UAE	52	exosomes	male	urine	hypertension	spanish
SRR10500708	SRP230732	new	PRJNA590749	SAMN13338436	PAT_36_U_exo	AC2540	Small RNA-seq analysis of hypertensive patients with or without urinary albumin excretion	miRNA-Seq	smallRNA-Seq	TRANSCRIPTOMIC	RT-PCR	single	ILLUMINA	Illumina HiSeq 2000	Plasma and urinary exosomal smaples were obtained by ultracentrifugation then total RNA were extracted from exosomal and plasma samples and stored at -80C until library preparation. Individual samples were analyzed by random sequencing of small RNAs. Single patient libraries were prepared from 2 L of total RNA from each condition (total plasma urine exosomes or plasma exosomes) using CleanTag Sma…	fastq	C9Y6VANXX_4_RPI9_1.fastq.gz	89_UAE	64	exosomes	female	urine	hypertension	spanish
SRR10500756	SRP230732	new	PRJNA590749	SAMN13338407	PAT_27_U_Exo_SC	AC2604	Small RNA-seq analysis of hypertensive patients with or without urinary albumin excretion	miRNA-Seq	smallRNA-Seq	TRANSCRIPTOMIC	RT-PCR	single	ILLUMINA	Illumina HiSeq 2000	Plasma and urinary exosomal smaples were obtained by ultracentrifugation then total RNA were extracted from exosomal and plasma samples and stored at -80C until library preparation. Individual samples were analyzed by random sequencing of small RNAs. Single patient libraries were prepared from 2 L of total RNA from each condition (total plasma urine exosomes or plasma exosomes) using CleanTag Sma…	fastq	C9Y6VANXX_7_RPI1_1.fastq.gz	60_non_UAE	54	exosomes	female	urine	hypertension	spanish
SRR10500703	SRP230732	new	PRJNA590749	SAMN13338440	PAT_37_U_Exo_SC	AC2613	Small RNA-seq analysis of hypertensive patients with or without urinary albumin excretion	miRNA-Seq	smallRNA-Seq	TRANSCRIPTOMIC	RT-PCR	single	ILLUMINA	Illumina HiSeq 2000	Plasma and urinary exosomal smaples were obtained by ultracentrifugation then total RNA were extracted from exosomal and plasma samples and stored at -80C until library preparation. Individual samples were analyzed by random sequencing of small RNAs. Single patient libraries were prepared from 2 L of total RNA from each condition (total plasma urine exosomes or plasma exosomes) using CleanTag Sma…	fastq	C9Y6VANXX_7_RPI10_1.fastq.gz	93_non_UAE	48	exosomes	male	urine	hypertension	spanish
SRR10500699	SRP230732	new	PRJNA590749	SAMN13338444	PAT_38_U_Exo_SC	AC2614	Small RNA-seq analysis of hypertensive patients with or without urinary albumin excretion	miRNA-Seq	smallRNA-Seq	TRANSCRIPTOMIC	RT-PCR	single	ILLUMINA	Illumina HiSeq 2000	Plasma and urinary exosomal smaples were obtained by ultracentrifugation then total RNA were extracted from exosomal and plasma samples and stored at -80C until library preparation. Individual samples were analyzed by random sequencing of small RNAs. Single patient libraries were prepared from 2 L of total RNA from each condition (total plasma urine exosomes or plasma exosomes) using CleanTag Sma…	fastq	C9Y6VANXX_7_RPI11_1.fastq.gz	97_UAE	55	exosomes	male	urine	hypertension	spanish
SRR10500696	SRP230732	new	PRJNA590749	SAMN13338447	PAT_39_U_Exo_SC	AC2615	Small RNA-seq analysis of hypertensive patients with or without urinary albumin excretion	miRNA-Seq	smallRNA-Seq	TRANSCRIPTOMIC	RT-PCR	single	ILLUMINA	Illumina HiSeq 2000	Plasma and urinary exosomal smaples were obtained by ultracentrifugation then total RNA were extracted from exosomal and plasma samples and stored at -80C until library preparation. Individual samples were analyzed by random sequencing of small RNAs. Single patient libraries were prepared from 2 L of total RNA from each condition (total plasma urine exosomes or plasma exosomes) using CleanTag Sma…	fastq	C9Y6VANXX_7_RPI12_1.fastq.gz	100_non_UAE	50	exosomes	female	urine	hypertension	spanish
SRR10500722	SRP230732	new	PRJNA590749	SAMN13338449	PAT_40_U_Exo_SC	AC2616	Small RNA-seq analysis of hypertensive patients with or without urinary albumin excretion	miRNA-Seq	smallRNA-Seq	TRANSCRIPTOMIC	RT-PCR	single	ILLUMINA	Illumina HiSeq 2000	Plasma and urinary exosomal smaples were obtained by ultracentrifugation then total RNA were extracted from exosomal and plasma samples and stored at -80C until library preparation. Individual samples were analyzed by random sequencing of small RNAs. Single patient libraries were prepared from 2 L of total RNA from each condition (total plasma urine exosomes or plasma exosomes) using CleanTag Sma…	fastq	C9Y6VANXX_7_RPI13_1.fastq.gz	102_non_UAE	56	exosomes	female	urine	hypertension	spanish
SRR10500718	SRP230732	new	PRJNA590749	SAMN13338453	PAT_41_U_Exo_SC	AC2617	Small RNA-seq analysis of hypertensive patients with or without urinary albumin excretion	miRNA-Seq	smallRNA-Seq	TRANSCRIPTOMIC	RT-PCR	single	ILLUMINA	Illumina HiSeq 2000	Plasma and urinary exosomal smaples were obtained by ultracentrifugation then total RNA were extracted from exosomal and plasma samples and stored at -80C until library preparation. Individual samples were analyzed by random sequencing of small RNAs. Single patient libraries were prepared from 2 L of total RNA from each condition (total plasma urine exosomes or plasma exosomes) using CleanTag Sma…	fastq	C9Y6VANXX_7_RPI14_1.fastq.gz	106_non_UAE	26	exosomes	male	urine	hypertension	spanish
SRR10500714	SRP230732	new	PRJNA590749	SAMN13338457	PAT_42_U_Exo_SC	AC2618	Small RNA-seq analysis of hypertensive patients with or without urinary albumin excretion	miRNA-Seq	smallRNA-Seq	TRANSCRIPTOMIC	RT-PCR	single	ILLUMINA	Illumina HiSeq 2000	Plasma and urinary exosomal smaples were obtained by ultracentrifugation then total RNA were extracted from exosomal and plasma samples and stored at -80C until library preparation. Individual samples were analyzed by random sequencing of small RNAs. Single patient libraries were prepared from 2 L of total RNA from each condition (total plasma urine exosomes or plasma exosomes) using CleanTag Sma…	fastq	C9Y6VANXX_7_RPI15_1.fastq.gz	110_non_UAE	53	exosomes	female	urine	hypertension	spanish
SRR10500695	SRP230732	new	PRJNA590749	SAMN13338460	PAT_43_U_Exo_SC	AC2619	Small RNA-seq analysis of hypertensive patients with or without urinary albumin excretion	miRNA-Seq	smallRNA-Seq	TRANSCRIPTOMIC	RT-PCR	single	ILLUMINA	Illumina HiSeq 2000	Plasma and urinary exosomal smaples were obtained by ultracentrifugation then total RNA were extracted from exosomal and plasma samples and stored at -80C until library preparation. Individual samples were analyzed by random sequencing of small RNAs. Single patient libraries were prepared from 2 L of total RNA from each condition (total plasma urine exosomes or plasma exosomes) using CleanTag Sma…	fastq	C9Y6VANXX_7_RPI16_1.fastq.gz	113_non_UAE	52	exosomes	male	urine	hypertension	spanish
SRR10500691	SRP230732	new	PRJNA590749	SAMN13338464	PAT_44_U_Exo_SC	AC2620	Small RNA-seq analysis of hypertensive patients with or without urinary albumin excretion	miRNA-Seq	smallRNA-Seq	TRANSCRIPTOMIC	RT-PCR	single	ILLUMINA	Illumina HiSeq 2000	Plasma and urinary exosomal smaples were obtained by ultracentrifugation then total RNA were extracted from exosomal and plasma samples and stored at -80C until library preparation. Individual samples were analyzed by random sequencing of small RNAs. Single patient libraries were prepared from 2 L of total RNA from each condition (total plasma urine exosomes or plasma exosomes) using CleanTag Sma…	fastq	C9Y6VANXX_7_RPI17_1.fastq.gz	117_non_UAE	50	exosomes	male	urine	hypertension	spanish
SRR10500686	SRP230732	new	PRJNA590749	SAMN13338468	PAT_46_U_Exo_SC	AC2621	Small RNA-seq analysis of hypertensive patients with or without urinary albumin excretion	miRNA-Seq	smallRNA-Seq	TRANSCRIPTOMIC	RT-PCR	single	ILLUMINA	Illumina HiSeq 2000	Plasma and urinary exosomal smaples were obtained by ultracentrifugation then total RNA were extracted from exosomal and plasma samples and stored at -80C until library preparation. Individual samples were analyzed by random sequencing of small RNAs. Single patient libraries were prepared from 2 L of total RNA from each condition (total plasma urine exosomes or plasma exosomes) using CleanTag Sma…	fastq	C9Y6VANXX_7_RPI18_1.fastq.gz	121_UAE	59	exosomes	male	urine	hypertension	spanish
SRR10500683	SRP230732	new	PRJNA590749	SAMN13338471	PAT_47_U_Exo_SC	AC2622	Small RNA-seq analysis of hypertensive patients with or without urinary albumin excretion	miRNA-Seq	smallRNA-Seq	TRANSCRIPTOMIC	RT-PCR	single	ILLUMINA	Illumina HiSeq 2000	Plasma and urinary exosomal smaples were obtained by ultracentrifugation then total RNA were extracted from exosomal and plasma samples and stored at -80C until library preparation. Individual samples were analyzed by random sequencing of small RNAs. Single patient libraries were prepared from 2 L of total RNA from each condition (total plasma urine exosomes or plasma exosomes) using CleanTag Sma…	fastq	C9Y6VANXX_7_RPI19_1.fastq.gz	124_UAE	46	exosomes	female	urine	hypertension	spanish
SRR10500751	SRP230732	new	PRJNA590749	SAMN13338411	PAT_29_U_Exo_SC	AC2605	Small RNA-seq analysis of hypertensive patients with or without urinary albumin excretion	miRNA-Seq	smallRNA-Seq	TRANSCRIPTOMIC	RT-PCR	single	ILLUMINA	Illumina HiSeq 2000	Plasma and urinary exosomal smaples were obtained by ultracentrifugation then total RNA were extracted from exosomal and plasma samples and stored at -80C until library preparation. Individual samples were analyzed by random sequencing of small RNAs. Single patient libraries were prepared from 2 L of total RNA from each condition (total plasma urine exosomes or plasma exosomes) using CleanTag Sma…	fastq	C9Y6VANXX_7_RPI2_1.fastq.gz	64_UAE	48	exosomes	female	urine	hypertension	spanish
SRR10500822	SRP230732	new	PRJNA590749	SAMN13338475	PAT_48_U_Exo_SC	AC2623	Small RNA-seq analysis of hypertensive patients with or without urinary albumin excretion	miRNA-Seq	smallRNA-Seq	TRANSCRIPTOMIC	RT-PCR	single	ILLUMINA	Illumina HiSeq 2000	Plasma and urinary exosomal smaples were obtained by ultracentrifugation then total RNA were extracted from exosomal and plasma samples and stored at -80C until library preparation. Individual samples were analyzed by random sequencing of small RNAs. Single patient libraries were prepared from 2 L of total RNA from each condition (total plasma urine exosomes or plasma exosomes) using CleanTag Sma…	fastq	C9Y6VANXX_7_RPI20_1.fastq.gz	128_UAE	52	exosomes	male	urine	hypertension	spanish
SRR10500817	SRP230732	new	PRJNA590749	SAMN13338479	PAT_49_U_Exo_SC	AC2624	Small RNA-seq analysis of hypertensive patients with or without urinary albumin excretion	miRNA-Seq	smallRNA-Seq	TRANSCRIPTOMIC	RT-PCR	single	ILLUMINA	Illumina HiSeq 2000	Plasma and urinary exosomal smaples were obtained by ultracentrifugation then total RNA were extracted from exosomal and plasma samples and stored at -80C until library preparation. Individual samples were analyzed by random sequencing of small RNAs. Single patient libraries were prepared from 2 L of total RNA from each condition (total plasma urine exosomes or plasma exosomes) using CleanTag Sma…	fastq	C9Y6VANXX_7_RPI21_1.fastq.gz	132_UAE	63	exosomes	male	urine	hypertension	spanish
SRR10500813	SRP230732	new	PRJNA590749	SAMN13338483	PAT_50_U_Exo_SC	AC2625	Small RNA-seq analysis of hypertensive patients with or without urinary albumin excretion	miRNA-Seq	smallRNA-Seq	TRANSCRIPTOMIC	RT-PCR	single	ILLUMINA	Illumina HiSeq 2000	Plasma and urinary exosomal smaples were obtained by ultracentrifugation then total RNA were extracted from exosomal and plasma samples and stored at -80C until library preparation. Individual samples were analyzed by random sequencing of small RNAs. Single patient libraries were prepared from 2 L of total RNA from each condition (total plasma urine exosomes or plasma exosomes) using CleanTag Sma…	fastq	C9Y6VANXX_7_RPI22_1.fastq.gz	136_non_UAE	52	exosomes	female	urine	hypertension	spanish
SRR10500809	SRP230732	new	PRJNA590749	SAMN13338487	PAT_51_U_Exo_SC	AC2626	Small RNA-seq analysis of hypertensive patients with or without urinary albumin excretion	miRNA-Seq	smallRNA-Seq	TRANSCRIPTOMIC	RT-PCR	single	ILLUMINA	Illumina HiSeq 2000	Plasma and urinary exosomal smaples were obtained by ultracentrifugation then total RNA were extracted from exosomal and plasma samples and stored at -80C until library preparation. Individual samples were analyzed by random sequencing of small RNAs. Single patient libraries were prepared from 2 L of total RNA from each condition (total plasma urine exosomes or plasma exosomes) using CleanTag Sma…	fastq	C9Y6VANXX_7_RPI23_1.fastq.gz	140_UAE	56	exosomes	female	urine	hypertension	spanish
SRR10500805	SRP230732	new	PRJNA590749	SAMN13338490	PAT_52_U_Exo_SC	AC2627	Small RNA-seq analysis of hypertensive patients with or without urinary albumin excretion	miRNA-Seq	smallRNA-Seq	TRANSCRIPTOMIC	RT-PCR	single	ILLUMINA	Illumina HiSeq 2000	Plasma and urinary exosomal smaples were obtained by ultracentrifugation then total RNA were extracted from exosomal and plasma samples and stored at -80C until library preparation. Individual samples were analyzed by random sequencing of small RNAs. Single patient libraries were prepared from 2 L of total RNA from each condition (total plasma urine exosomes or plasma exosomes) using CleanTag Sma…	fastq	C9Y6VANXX_7_RPI24_1.fastq.gz	143_UAE	60	exosomes	male	urine	hypertension	spanish
SRR10500747	SRP230732	new	PRJNA590749	SAMN13338415	PAT_30_U_Exo_SC	AC2606	Small RNA-seq analysis of hypertensive patients with or without urinary albumin excretion	miRNA-Seq	smallRNA-Seq	TRANSCRIPTOMIC	RT-PCR	single	ILLUMINA	Illumina HiSeq 2000	Plasma and urinary exosomal smaples were obtained by ultracentrifugation then total RNA were extracted from exosomal and plasma samples and stored at -80C until library preparation. Individual samples were analyzed by random sequencing of small RNAs. Single patient libraries were prepared from 2 L of total RNA from each condition (total plasma urine exosomes or plasma exosomes) using CleanTag Sma…	fastq	C9Y6VANXX_7_RPI3_1.fastq.gz	68_UAE	53	exosomes	male	urine	hypertension	spanish
SRR10500742	SRP230732	new	PRJNA590749	SAMN13338419	PAT_31_U_Exo_SC	AC2607	Small RNA-seq analysis of hypertensive patients with or without urinary albumin excretion	miRNA-Seq	smallRNA-Seq	TRANSCRIPTOMIC	RT-PCR	single	ILLUMINA	Illumina HiSeq 2000	Plasma and urinary exosomal smaples were obtained by ultracentrifugation then total RNA were extracted from exosomal and plasma samples and stored at -80C until library preparation. Individual samples were analyzed by random sequencing of small RNAs. Single patient libraries were prepared from 2 L of total RNA from each condition (total plasma urine exosomes or plasma exosomes) using CleanTag Sma…	fastq	C9Y6VANXX_7_RPI4_1.fastq.gz	72_UAE	51	exosomes	female	urine	hypertension	spanish
SRR10500736	SRP230732	new	PRJNA590749	SAMN13338425	PAT_33_U_Exo_SC	AC2609	Small RNA-seq analysis of hypertensive patients with or without urinary albumin excretion	miRNA-Seq	smallRNA-Seq	TRANSCRIPTOMIC	RT-PCR	single	ILLUMINA	Illumina HiSeq 2000	Plasma and urinary exosomal smaples were obtained by ultracentrifugation then total RNA were extracted from exosomal and plasma samples and stored at -80C until library preparation. Individual samples were analyzed by random sequencing of small RNAs. Single patient libraries were prepared from 2 L of total RNA from each condition (total plasma urine exosomes or plasma exosomes) using CleanTag Sma…	fastq	C9Y6VANXX_7_RPI6_1.fastq.gz	78_UAE	53	exosomes	female	urine	hypertension	spanish
SRR10500731	SRP230732	new	PRJNA590749	SAMN13338429	PAT_34_U_Exo_SC	AC2610	Small RNA-seq analysis of hypertensive patients with or without urinary albumin excretion	miRNA-Seq	smallRNA-Seq	TRANSCRIPTOMIC	RT-PCR	single	ILLUMINA	Illumina HiSeq 2000	Plasma and urinary exosomal smaples were obtained by ultracentrifugation then total RNA were extracted from exosomal and plasma samples and stored at -80C until library preparation. Individual samples were analyzed by random sequencing of small RNAs. Single patient libraries were prepared from 2 L of total RNA from each condition (total plasma urine exosomes or plasma exosomes) using CleanTag Sma…	fastq	C9Y6VANXX_7_RPI7_1.fastq.gz	82_UAE	44	exosomes	male	urine	hypertension	spanish
SRR10500727	SRP230732	new	PRJNA590749	SAMN13338433	PAT_35_U_Exo_SC	AC2611	Small RNA-seq analysis of hypertensive patients with or without urinary albumin excretion	miRNA-Seq	smallRNA-Seq	TRANSCRIPTOMIC	RT-PCR	single	ILLUMINA	Illumina HiSeq 2000	Plasma and urinary exosomal smaples were obtained by ultracentrifugation then total RNA were extracted from exosomal and plasma samples and stored at -80C until library preparation. Individual samples were analyzed by random sequencing of small RNAs. Single patient libraries were prepared from 2 L of total RNA from each condition (total plasma urine exosomes or plasma exosomes) using CleanTag Sma…	fastq	C9Y6VANXX_7_RPI8_1.fastq.gz	86_UAE	52	exosomes	male	urine	hypertension	spanish
SRR10500707	SRP230732	new	PRJNA590749	SAMN13338437	PAT_36_U_Exo_SC	AC2612	Small RNA-seq analysis of hypertensive patients with or without urinary albumin excretion	miRNA-Seq	smallRNA-Seq	TRANSCRIPTOMIC	RT-PCR	single	ILLUMINA	Illumina HiSeq 2000	Plasma and urinary exosomal smaples were obtained by ultracentrifugation then total RNA were extracted from exosomal and plasma samples and stored at -80C until library preparation. Individual samples were analyzed by random sequencing of small RNAs. Single patient libraries were prepared from 2 L of total RNA from each condition (total plasma urine exosomes or plasma exosomes) using CleanTag Sma…	fastq	C9Y6VANXX_7_RPI9_1.fastq.gz	90_UAE	64	exosomes	female	urine	hypertension	spanish
